# Supplementary material for: Relationship between Excreted Uremic Toxins and Degree of Disorder of Children with ASD
Source: Int J Mol Sci. 2023 Apr 11;24(8):7078. doi: 10.3390/ijms24087078 (PMC10138607; doi:10.3390/ijms24087078)
Supplement: Supplementary file 1 [file ijms-24-07078-s001.zip]

Archive with 1 entries (1 files):
- ijms-2305210-supplementary.pdf
